# Supplementary material for: Epidemiology and Risks Survey of Onchocerca volvulus Infection in Igbo-Eze North Local Government Area, Enugu State, Nigeria
Source: Trop Med Infect Dis. 2025 Oct 6;10(10):285. doi: 10.3390/tropicalmed10100285 (PMC12568135; doi:10.3390/tropicalmed10100285)
Supplement: Supplementary file 1 [file tropicalmed-10-00285-s001.zip]

Archive with 1 entries (1 files):
- tropicalmed-3733904-supplementary.pdf
